# Supplementary material for: Prevalence and Determinants of Vaccine Hesitancy and Vaccines Recommendation Discrepancies among General Practitioners in French-Speaking Parts of Belgium
Source: Vaccines (Basel). 2021 Jul 10;9(7):771. doi: 10.3390/vaccines9070771 (PMC8310255; doi:10.3390/vaccines9070771)
Supplement: Supplementary file 1 [file vaccines-09-00771-s001.zip]

Archive with 3 entries (3 files):
- File S1-survey.pdf
- Table S1.pdf
- Table S2.pdf
